# Supplementary material for: Modulation of transcription burst amplitude underpins dosage compensation in the Drosophila embryo
Source: Cell Rep. 2023 Apr 14;42(4):112382. doi: 10.1016/j.celrep.2023.112382 (PMC10283159; doi:10.1016/j.celrep.2023.112382)
Supplement: Table S1. smFISH probe and primer sequences [file mmc10.xlsx]

## Sheet: Sheet1
Primer/probe name	Sequence 5' to 3'
mewint_HA_L3F	CTGTTTGCACCGCGAGAATT
mewint_HA_L3BamR	ATCGGGATCCGAAAGAAGGTTGCCGCTCTC
mewint_HA_R3BglF	TACGAGATCTGCTGCAAACGGGGTCACC
mewint_HA_R3R	TTGGAGCTGAAGTTGTTGCC
mewint_HA1seqF	ACGATTTTGGCTGGCAGTTT
mewint_HA1seqR	GAAAGGTGGCAGGGAATGTG
mewint_guide6Lmut_F	CGTATCGAGCCTTTCGCTTAGTTAGCATCTAAG
mewint_guide6Lmut_R	CTTAGATGCTAACTAAGCGAAAGGCTCGATACG
mewint_guide5Rmut_F	GGCATTTCGAGACGAGTCGTTTGGCTTCGCGC
mewint_guide5Rmut_R	GCGCGAAGCCAAACGACTCGTCTCGAAATGCC
mew_G5_S	CTTCGCTCTTGGCATTTCGAGACG
mew_G5_AS	AAACCGTCTCGAAATGCCAAGAGC
mew_G6_S	CTTCGAAGATCGTATCGAGCCTTT
mew_G6_AS	AAACAAAGGCTCGATACGATCTTC
dsred_ClaI_F	CGGAATCGATCCGCGGACATATGCACAC
dsred_ClaI_R	CTAGATCGATGATCTTTACTAGTGCTCTTCT
sogint_HA_L1F	TAGTCGTTATATGGCCGCGA
sogint_HA_L1BamR	ATCGGGATCCACGTGTTTCGTGGCCGACC
sogint_HA_R1BglF	TACGAGATCTTAAGAAAGAGCGGTCCAGGG
sogint_HA_R1R	TCTTGTTGCTGCGTTGTTGA
sogint_seqF3	ATGTGGTGGATGGTGGATGT
sogint_seqR3	TACGTCCGTCTCTTTCTCGG
sogint_HA_L1F	ATCGCCATGGTAGTCGTTATATGGCCGCGA
sogint_HA_R1R	ATGCGTCGACTCTTGTTGCTGCGTTGTTGA
sogint_guide4Lmut_F	CATTGGACTTTAAGACAGGGTAGCTGCGC
sogint_guide4Lmut_R	GCGCAGCTACCCTGTCTTAAAGTCCAATG
sogint_guide3Rmut_F	GATGGCATCAATACCTCTTATACCC
sogint_guide3Rmut_R	GGGTATAAGAGGTATTGATGCCATC
sogint_HA_L1F	ATCGCCATGGTAGTCGTTATATGGCCGCGA
sogint_HA_R1R	ATGCGTCGACTCTTGTTGCTGCGTTGTTGA
sog_G4_S	CTTCGATGTATGTGCGCAGCTACCC
sog_G4_AS	AAACGGGTAGCTGCGCACATACATC
sog_G3_S	CTTCGATCGGGATCGGGTATAAGA
sog_G3_AS	AAACTCTTATACCCGATCCCGATC
dsred_AccIII_F	CGGATCCGGACCGCGGACATATGCACAC
dsred_AccIII_R	CTAGTCCGGAGATCTTTACTAGTGCTCTTCT
sogMF_F	CATATCATGATCAGCGGCGG
sogMF_R	CCCTGGACCGCTCTTTCTTA
gtMF_F	TAACTGGTGGGATTGCGAGA
gtMF_R	TCAAGGAGGATGAGATCGCC
hntMF_F	ACCAAGCCTAAAACAGTGCG
hntMF_R	CCATGTTTTCTGCGCTCGAT
mewMF_F	CGAGAGCGGCAACCTTCTT
mewMF_R	GCTAGCAATCAAGGCAGGAAA
kl5 F	GCTGCCGAGCGACAGAAAATAATGACT
kl5 R	CAACGATCTGTGAGTGGCGTGATTACA
mew_ex1	CCAGCTTCTAGCATCCATGCCCTATAAGAACACCATGGTGTCATCGTC
mew_ex2	CCAGCTTCTAGCATCCATGCCCTATAAGCTGAGTCACCCAAATGGATC
mew_ex3	CCAGCTTCTAGCATCCATGCCCTATAAGCACTGTAGTAGGTCGTCTTG
mew_ex4	CCAGCTTCTAGCATCCATGCCCTATAAGCGGCGAATTCAAGTCCGAAT
mew_ex5	CCAGCTTCTAGCATCCATGCCCTATAAGCAAGATAGCTGTACTTGTCC
mew_ex6	CCAGCTTCTAGCATCCATGCCCTATAAGAAAGAATCTGCCACCGGTCA
mew_ex7	CCAGCTTCTAGCATCCATGCCCTATAAGCAGCCGCATATGACATGTGA
mew_ex8	CCAGCTTCTAGCATCCATGCCCTATAAGTGTCGAAAATCACCACCTGT
mew_ex9	CCAGCTTCTAGCATCCATGCCCTATAAGGGTATTGGATTATCGGTGGA
mew_ex10	CCAGCTTCTAGCATCCATGCCCTATAAGGAACCGAATTGCTCACCATC
mew_ex11	CCAGCTTCTAGCATCCATGCCCTATAAGTTGCCAGTTCATAGCCAAAA
mew_ex12	CCAGCTTCTAGCATCCATGCCCTATAAGGTGATCTCCGTTTATATCGG
mew_ex13	CCAGCTTCTAGCATCCATGCCCTATAAGGGAGCTGCCACTATTAAATC
mew_ex14	CCAGCTTCTAGCATCCATGCCCTATAAGCCTTCCGTTTTTGTGAAGTA
mew_ex15	CCAGCTTCTAGCATCCATGCCCTATAAGCTGGTACACATACACAGCTC
mew_ex16	CCAGCTTCTAGCATCCATGCCCTATAAGTGGGCAACGTATCCTGGATA
mew_ex17	CCAGCTTCTAGCATCCATGCCCTATAAGCGTCAACTTGAGTGTGTACT
mew_ex18	CCAGCTTCTAGCATCCATGCCCTATAAGACCGAAACGACTCTCCAGAG
mew_ex19	CCAGCTTCTAGCATCCATGCCCTATAAGGTTCAGATCTCCGATATTGG
mew_ex20	CCAGCTTCTAGCATCCATGCCCTATAAGAGTAGATGTAGACTACGCCG
mew_ex21	CCAGCTTCTAGCATCCATGCCCTATAAGAATTCAGGCCCTGACTCGAG
mew_ex22	CCAGCTTCTAGCATCCATGCCCTATAAGTTGACCATTGGGTATGGTTC
mew_ex23	CCAGCTTCTAGCATCCATGCCCTATAAGTAGAGATGCCAAAGGTACGA
mew_ex24	CCAGCTTCTAGCATCCATGCCCTATAAGTATCATCCAAGTCCGTGTTG
mew_ex25	CCAGCTTCTAGCATCCATGCCCTATAAGATTACCACATCCGGATAGGA
mew_ex26	CCAGCTTCTAGCATCCATGCCCTATAAGTGCCGAGGAGTTGAATGCTC
mew_ex27	CCAGCTTCTAGCATCCATGCCCTATAAGACACTCGTCTGAATGCTGAT
mew_ex28	CCAGCTTCTAGCATCCATGCCCTATAAGCGTATTGGGATCCATGTTAT
mew_ex29	CCAGCTTCTAGCATCCATGCCCTATAAGACATGTTAGATTACTGGCCG
mew_ex30	CCAGCTTCTAGCATCCATGCCCTATAAGTGCAACATGCTCTGAACGTG
mew_ex31	CCAGCTTCTAGCATCCATGCCCTATAAGCTTCTCATCGTACGGTTCAA
mew_ex32	CCAGCTTCTAGCATCCATGCCCTATAAGCTATAAGCCAACCGGAGTTC
mew_ex33	CCAGCTTCTAGCATCCATGCCCTATAAGTGATCGAAGGTTTCCGCTTC
mew_ex34	CCAGCTTCTAGCATCCATGCCCTATAAGAGACGCGAGAGAATTTCTTT
mew_ex35	CCAGCTTCTAGCATCCATGCCCTATAAGCTTATTTTCCCGATCGAAGA
mew_ex36	CCAGCTTCTAGCATCCATGCCCTATAAGCACGCGACTGAGCACATTCG
mew_ex37	CCAGCTTCTAGCATCCATGCCCTATAAGTTCCATTCGTATGCACTCTC
mew_ex38	CCAGCTTCTAGCATCCATGCCCTATAAGGGGTATTGGCCTTGATGTAG
mew_ex39	CCAGCTTCTAGCATCCATGCCCTATAAGAAACGCACGGGAGTCTGGAT
mew_ex40	CCAGCTTCTAGCATCCATGCCCTATAAGCACCAGCGAGTACTTCAAGC
mew_ex41	CCAGCTTCTAGCATCCATGCCCTATAAGAAAGCAGAATCCGCCAATGG
mew_ex42	CCAGCTTCTAGCATCCATGCCCTATAAGATCCAATATCGGATTGAGGC
mew_ex43	CCAGCTTCTAGCATCCATGCCCTATAAGTCGAAATCGACATGCGCCTG
mew_ex44	CCAGCTTCTAGCATCCATGCCCTATAAGACAGTCTTTCTGGAAGGTGC
mew_ex45	CCAGCTTCTAGCATCCATGCCCTATAAGTCTCACAGAGATCGTCATCG
mew_ex46	CCAGCTTCTAGCATCCATGCCCTATAAGTCCACCCGGATAATCAGATT
mew_ex47	CCAGCTTCTAGCATCCATGCCCTATAAGTGAGGACTCAGTGATGTTCG
mew_ex48	CCAGCTTCTAGCATCCATGCCCTATAAGCAGTCCATAATCTTCGTGTT
sog_ex1	CCAGCTTCTAGCATCCATGCCCTATAAGATTGTAGGTGGTGTACATGG
sog_ex2	CCAGCTTCTAGCATCCATGCCCTATAAGTTGTGGAACAGGAAACGGGC
sog_ex3	CCAGCTTCTAGCATCCATGCCCTATAAGGCGATGAGGTGTAGAAGGAG
sog_ex4	CCAGCTTCTAGCATCCATGCCCTATAAGATAACACCCGCATCATCAAC
sog_ex5	CCAGCTTCTAGCATCCATGCCCTATAAGTGATAGACACTGAGAGTGCC
sog_ex6	CCAGCTTCTAGCATCCATGCCCTATAAGGCAGAATGCGCTTGTAATCA
sog_ex7	CCAGCTTCTAGCATCCATGCCCTATAAGAACTGAACAACTCCGTCTGC
sog_ex8	CCAGCTTCTAGCATCCATGCCCTATAAGCATTGAAGACCAGGGTGAGA
sog_ex9	CCAGCTTCTAGCATCCATGCCCTATAAGGCTCAATTTTCACACTCAGT
sog_ex10	CCAGCTTCTAGCATCCATGCCCTATAAGCACACGTGGAATCTCATCGA
sog_ex11	CCAGCTTCTAGCATCCATGCCCTATAAGACGCGACATCAGTCGAAGAT
sog_ex12	CCAGCTTCTAGCATCCATGCCCTATAAGATCCATCGGTGTTCAAGTAG
sog_ex13	CCAGCTTCTAGCATCCATGCCCTATAAGCAAACTGATGTTGGGCCTAT
sog_ex14	CCAGCTTCTAGCATCCATGCCCTATAAGTGGTTGAAGTTGAAGCTCGG
sog_ex15	CCAGCTTCTAGCATCCATGCCCTATAAGAACTTCTCCACACTACCAAT
sog_ex16	CCAGCTTCTAGCATCCATGCCCTATAAGATTGCACTCGTTGTCAATGG
sog_ex17	CCAGCTTCTAGCATCCATGCCCTATAAGCGTTGAATTCCTCGAGCAAT
sog_ex18	CCAGCTTCTAGCATCCATGCCCTATAAGAAGAAGCCTTCCAGATAGGA
sog_ex19	CCAGCTTCTAGCATCCATGCCCTATAAGTTGGAGTGCTTGGAATGGAC
sog_ex20	CCAGCTTCTAGCATCCATGCCCTATAAGCGATTCGTTGTAGAAGCGTC
sog_ex21	CCAGCTTCTAGCATCCATGCCCTATAAGCACATCTGACAGGAATCCTG
sog_ex22	CCAGCTTCTAGCATCCATGCCCTATAAGGAGGATTGCGCTGAATAGTC
sog_ex23	CCAGCTTCTAGCATCCATGCCCTATAAGCTTCTTGTCTGGACGATAGG
sog_ex24	CCAGCTTCTAGCATCCATGCCCTATAAGTCTTGTGTCCATTGGAACTG
gt_ex1	CCTCCTAAGTTTCGAGCTGGACTCAGTGCGATGTCGAACGCAAACTGA
gt_ex2	CCTCCTAAGTTTCGAGCTGGACTCAGTGATGTTGCTATATCTTCACGC
gt_ex3	CCTCCTAAGTTTCGAGCTGGACTCAGTGATAGACTGGTGATCTAGCTC
gt_ex4	CCTCCTAAGTTTCGAGCTGGACTCAGTGTAATCCAACTGATTGACGCT
gt_ex5	CCTCCTAAGTTTCGAGCTGGACTCAGTGTGTTCGGTGTATGGTCTCTG
gt_ex6	CCTCCTAAGTTTCGAGCTGGACTCAGTGCATGAGTTTCTCGTGCATTA
gt_ex7	CCTCCTAAGTTTCGAGCTGGACTCAGTGCTTGCGATCAGTCTTGAGAT
gt_ex8	CCTCCTAAGTTTCGAGCTGGACTCAGTGTGAACCGGCAATTGGCTGTG
gt_ex9	CCTCCTAAGTTTCGAGCTGGACTCAGTGCGTGTACAGATCCATTTTGG
gt_ex10	CCTCCTAAGTTTCGAGCTGGACTCAGTGGGAAAGATCCAGGACCTCTG
gt_ex11	CCTCCTAAGTTTCGAGCTGGACTCAGTGTGTCTCTACGCTGTCACATC
gt_ex12	CCTCCTAAGTTTCGAGCTGGACTCAGTGTGTTTGATACGGCGAGGGAG
gt_ex13	CCTCCTAAGTTTCGAGCTGGACTCAGTGAACCACTGCCGTAGCTATAG
gt_ex14	CCTCCTAAGTTTCGAGCTGGACTCAGTGGGCATACAGAAGATTGCTGG
gt_ex15	CCTCCTAAGTTTCGAGCTGGACTCAGTGAAAGCGGGATACAGGGAGGC
gt_ex16	CCTCCTAAGTTTCGAGCTGGACTCAGTGCTGCTTGATGTTGCTGTAGT
gt_ex17	CCTCCTAAGTTTCGAGCTGGACTCAGTGAAGGTTAGCGGTTGGTGTAA
gt_ex18	CCTCCTAAGTTTCGAGCTGGACTCAGTGTTCTCCAGAACGTCTATCTG
gt_ex19	CCTCCTAAGTTTCGAGCTGGACTCAGTGTGAAGGGACGGGTGTTCTTT
gt_ex20	CCTCCTAAGTTTCGAGCTGGACTCAGTGCAGCTATGACCAAGGGATCC
gt_ex21	CCTCCTAAGTTTCGAGCTGGACTCAGTGACATCAGTGGCTGCGAAATT
gt_ex22	CCTCCTAAGTTTCGAGCTGGACTCAGTGCACTCGCGGATTGTCCAAAA
gt_ex23	CCTCCTAAGTTTCGAGCTGGACTCAGTGCATTTTTGGGTTGGTTACGG
gt_ex24	CCTCCTAAGTTTCGAGCTGGACTCAGTGTGACGGATCCACTTCTTGAG
gt_ex25	CCTCCTAAGTTTCGAGCTGGACTCAGTGTGTTGTTGTTTGAGGAGCTG
gt_ex26	CCTCCTAAGTTTCGAGCTGGACTCAGTGGAGTCACAGTCGCTTGACTC
gt_ex27	CCTCCTAAGTTTCGAGCTGGACTCAGTGCGGACTTGCTCTCGAAGTTG
gt_ex28	CCTCCTAAGTTTCGAGCTGGACTCAGTGCAGTAGCGTTAGCCAAGTTG
gt_ex29	CCTCCTAAGTTTCGAGCTGGACTCAGTGTAGTATGCGGCATCCTTAAC
gt_ex30	CCTCCTAAGTTTCGAGCTGGACTCAGTGGCAGCATTGTTCTTGCGACG
gt_ex31	CCTCCTAAGTTTCGAGCTGGACTCAGTGCGATCTCATCCTCCTTGATG
gt_ex32	CCTCCTAAGTTTCGAGCTGGACTCAGTGTGTTCTGGCGTTCCAGATAG
gt_ex33	CCTCCTAAGTTTCGAGCTGGACTCAGTGTCGATCTGGCACAAGAGCTC
gt_ex34	CCTCCTAAGTTTCGAGCTGGACTCAGTGTTACTTTGGCGGAGGTGAAG
gt_ex35	CCTCCTAAGTTTCGAGCTGGACTCAGTGAGAGAGGAGTGGACCTTTAG
gt_ex36	CCTCCTAAGTTTCGAGCTGGACTCAGTGATTCGGATCCTCGCGTTCAA
gt_ex37	CCTCCTAAGTTTCGAGCTGGACTCAGTGGCTGACCCAAAAACTGGACA
gt_ex38	CCTCCTAAGTTTCGAGCTGGACTCAGTGCCCCTAAACTATTCACAGAT
gt_ex39	CCTCCTAAGTTTCGAGCTGGACTCAGTGTACAGCTAATACATTTTCCA
gt_ex40	CCTCCTAAGTTTCGAGCTGGACTCAGTGCTGGTGGGATTGCGAGATGC
gt_ex41	CCTCCTAAGTTTCGAGCTGGACTCAGTGAGATGATTCCATTGATAGTT
gt_ex42	CCTCCTAAGTTTCGAGCTGGACTCAGTGTAGCTGGGACTTCTACAACT
gt_ex43	CCTCCTAAGTTTCGAGCTGGACTCAGTGTCATTCCTTAGGGCTATGAA
